# Supplementary material for: Network analysis of adverse event patterns following immunization with mRNA COVID-19 vaccines: real-world data from the European pharmacovigilance database EudraVigilance
Source: Front Med (Lausanne). 2025 Feb 19;12:1501921. doi: 10.3389/fmed.2025.1501921 (PMC11879978; doi:10.3389/fmed.2025.1501921)
Supplement: Supplementary file 1 [file Supplementary_file_1.zip]

Archive with 11 entries (10 files):
- Supplementary Figures/
- Supplementary Figures/.DS_Store
- __MACOSX/Supplementary Figures/._.DS_Store
- Supplementary Figures/Figure S1.html
- __MACOSX/Supplementary Figures/._Figure S1.html
- Supplementary Figures/Figure S3.html
- __MACOSX/Supplementary Figures/._Figure S3.html
- Supplementary Figures/Figure S2.html
- __MACOSX/Supplementary Figures/._Figure S2.html
- Supplementary Figures/Figure S4.html
- __MACOSX/Supplementary Figures/._Figure S4.html
